# Supplementary material for: Whole-Transcriptome Sequencing of Ovary Reveals the ceRNA Regulation Network in Egg Production of Gaoyou Duck
Source: Genes (Basel). 2023 Dec 20;15(1):9. doi: 10.3390/genes15010009 (PMC10815415; doi:10.3390/genes15010009)
Supplement: Supplementary file 1 [file genes-15-00009-s001.zip]

Archive with 2 entries (2 files):
- Table S1 Primer information for qRT-PCR.pdf
- Table S2 Clean data statistics for RNA-Seq.pdf
